# Supplementary material for: Blocking Aerobic Glycolysis by Targeting Pyruvate Dehydrogenase Kinase in Combination with EGFR TKI and Ionizing Radiation Increases Therapeutic Effect in Non-Small Cell Lung Cancer Cells
Source: Cancers (Basel). 2021 Feb 24;13(5):941. doi: 10.3390/cancers13050941 (PMC7956357; doi:10.3390/cancers13050941)
Supplement: Supplementary file 1 [file cancers-13-00941-s001.zip]

Archive with 3 entries (2 files):
- cancers-1102477-supplementary-final/
- cancers-1102477-supplementary-final/cancers-1102477-supplementary-final.docx
- cancers-1102477-supplementary-final/cancers-1102477-Table S1.pdf
